# Supplementary material for: Low Occurrence of Infections and Death in a Real-World Cohort of Patients with Cardiac Implantable Electronic Devices
Source: J Clin Med. 2023 Mar 30;12(7):2599. doi: 10.3390/jcm12072599 (PMC10095352; doi:10.3390/jcm12072599)
Supplement: Supplementary file 1 [file jcm-12-02599-s001.zip]

Archive with 1 entries (1 files):
- jcm-2226033-supplementary.pdf
